# Supplementary material for: Applicability and Eligibility of the International Study of Comparative Health Effectiveness with Medical and Invasive Approaches (ISCHEMIA) for Patients who Underwent Revascularization with Percutaneous Coronary Intervention
Source: J Clin Med. 2020 Sep 7;9(9):2889. doi: 10.3390/jcm9092889 (PMC7564619; doi:10.3390/jcm9092889)
Supplement: Supplementary file 1 [file jcm-09-02889-s001.zip]

Archive with 12 entries (10 files):
- suppelemental/supplemental_figures/
- suppelemental/supplemental_figures/supp_fig1_km_curve_pretest.tiff
- suppelemental/supplemental_figures/supp_fig2_exclude_pie_long.tiff
- suppelemental/supplemental_figures/supp_fig3_subgroup.tiff
- suppelemental/supplemental_figures/suppelemtal_figures.docx
- suppelemental/supplemental_tables/
- suppelemental/supplemental_tables/supp_table1_definition_ischemia.xlsx
- suppelemental/supplemental_tables/supp_table2_pretest_table.xlsx
- suppelemental/supplemental_tables/supp_table3_short_long.xlsx
- suppelemental/supplemental_tables/supp_table4_subgroup_table.xlsx
- suppelemental/supplemental_tables/supp_table5_prevmi.xlsx
- suppelemental/supplemental_tables/suppelementa_table.docx
