# Supplementary material for: Applicability and Eligibility of the International Study of Comparative Health Effectiveness with Medical and Invasive Approaches (ISCHEMIA) for Patients who Underwent Revascularization with Percutaneous Coronary Intervention
Source: J Clin Med. 2020 Sep 7;9(9):2889. doi: 10.3390/jcm9092889 (PMC7564619; doi:10.3390/jcm9092889)
Supplement: Supplementary file 1 [file jcm-09-02889-s001.zip › suppelemental/supplemental_tables/supp_table1_definition_ischemia.xlsx]

## Sheet: Sheet1
		Supplemental Table 1. Definition of moderate-to-severe ischemia by stress test modality
		Modality	Myocardial Perfusion Imaging	Treadmill Test	Cardiac Magnetic Resonance
		Definition	Stress-induced perfusion defect equal or higher than 10% of a total myocardium volume without left ventricular dilation	Duke treadmill score (DTS) of 5 or less	Stress-induced severe hypokinesis or akinesis equal or higher than 3/16 wall segments
		DTS = Exercise time (minutes) - (5×Maximum ST deviation in mm) - (4 × angina score)
