# Supplementary material for: Applicability and Eligibility of the International Study of Comparative Health Effectiveness with Medical and Invasive Approaches (ISCHEMIA) for Patients who Underwent Revascularization with Percutaneous Coronary Intervention
Source: J Clin Med. 2020 Sep 7;9(9):2889. doi: 10.3390/jcm9092889 (PMC7564619; doi:10.3390/jcm9092889)
Supplement: Supplementary file 1 [file jcm-09-02889-s001.zip › suppelemental/supplemental_tables/supp_table2_pretest_table.xlsx]

## Sheet: sheet1
		Supplemental Table 2. Baseline characteristics stratified by stress test performed before PCI in JCD-KiCS.
		Variables	Without stress test	With stress test	p value
		n	6022	3792
		Background
		Age (years)	70 [63, 77]	70 [63, 76]	< 0.001
		Male (%)	4691 (79.1)	3052 (81.1)	0.015
		BMI (kg/m²)	24 [22, 26]	24 [22, 27]	< 0.001
		Smoking (%)	1508 (25.5)	933 (24.8)	0.48
		EF (%)	62 [50, 68]	63 [54, 70]	< 0.001
		eGFR (ml/min/1.73m²)	61 [47, 73]	62 [50, 73]	< 0.001
		Hypertension (%)	4586 (77.4)	2985 (79.4)	0.026
		Diabetes Mellitus (%)	2781 (47.0)	1793 (47.8)	0.48
		PAD (%)	805 (13.6)	396 (10.5)	< 0.001
		CCS (%)			< 0.001
		0	1990 (36.0)	1449 (40.4)
		1	1065 (19.3)	609 (17.0)
		2	1827 (33.0)	1176 (32.8)
		3	576 (10.4)	312 (8.7)
		4	74 (1.3)	39 (1.1)
		Past history of HF (%)	847 (14.3)	339 (9.0)	< 0.001
		Past history of stroke (%)	579 (9.8)	352 (9.4)	0.52
		Past history of MI (%)	1571 (26.5)	1130 (30.0)	< 0.001
		Past history of PCI (%)	2514 (42.4)	1863 (49.5)	< 0.001
		Past history of CABG (%)	422 (7.1)	268 (7.1)	1.00
		HF at admission (%)	678 (11.3)	189 (5.0)	< 0.001
		Non-invasive tests
		MPI (%)	0 (0.0)	2773 (73.1)	< 0.001
		Treadmill test (%)	0 (0.0)	1221 (32.2)	< 0.001
		CMR (%)	0 (0.0)	57 (1.5)	< 0.001
		CCTA (%)	2533 (42.1)	1362 (35.9)	< 0.001
		FFR (%)	275 (4.6)	208 (5.5)	0.045
		Angiographic characteristics
		Unprotected LMT lesion (%)	666 (11.2)	369 (9.9)	0.038
		proximal LAD lesion (%)	2269 (38.1)	1339 (35.7)	0.016
		LCX lesion (%)	3006 (50.6)	1981 (52.8)	0.038
		RCA lesion (%)	3242 (55.0)	2008 (54.0)	0.36
		Multivessel disease (%)	3855 (64.0)	2439 (64.3)	0.78
		Medication at discharge
		Aspirin (%)	5832 (98.9)	3707 (98.8)	0.62
		RAASi (%)	3462 (58.7)	2215 (59.1)	0.78
		Beta blockers (%)	3703 (62.8)	2546 (67.9)	< 0.001
		Statins (%)	4901 (83.2)	3185 (84.9)	0.025
		High volume center (%)	5028 (83.5)	2958 (78.0)	< 0.001
		Data presented as median [interquartile range (IQR)] or n (%). Abbreviations: BMI, body mass index; EF, ejection fraction; eGFR, estimated glomerular filtration rate; PAD, peripheral artery disease; CCS, Canadian Cardiovascular Society functional classification; HF, heart failure; MI, myocardial infarction; PCI, percutaneous coronary intervention; CABG, coronary artery bypass grafting; MPI, myoca…
