# Supplementary material for: Applicability and Eligibility of the International Study of Comparative Health Effectiveness with Medical and Invasive Approaches (ISCHEMIA) for Patients who Underwent Revascularization with Percutaneous Coronary Intervention
Source: J Clin Med. 2020 Sep 7;9(9):2889. doi: 10.3390/jcm9092889 (PMC7564619; doi:10.3390/jcm9092889)
Supplement: Supplementary file 1 [file jcm-09-02889-s001.zip › suppelemental/supplemental_tables/supp_table3_short_long.xlsx]

## Sheet: sheet1
		Supplemental Table 3. Baseline Characteristics of Patients in Baseline Cohort and Follow-up Cohort
		Variables	Follow-up cohort	Baseline cohort	p value
		n	811	2141
		Background
		Age (years)	69 [62, 75]	69 [63, 75]	0.84
		Male (%)	659 (81.4)	1756 (82.8)	0.39
		BMI (kg/m²)	24 [22, 26]	24 [22, 26]	0.40
		Smoking (%)	225 (27.8)	554 (26.2)	0.39
		EF (%)	63 [53, 69]	62 [53, 69]	0.60
		eGFR (ml/min/1.73m²)	63 [50, 74]	62 [49, 73]	0.39
		Hypertension (%)	656 (81.0)	1708 (80.6)	0.84
		Diabetes Mellitus (%)	374 (46.4)	1036 (49.0)	0.22
		PAD (%)	80 (9.9)	204 (9.6)	0.89
		Past medical history
		Past history of HF (%)	82 (10.1)	220 (10.4)	0.90
		Past history of stroke (%)	78 (9.6)	216 (10.2)	0.70
		Past history of MI (%)	219 (27.0)	683 (32.2)	0.008
		Past history of PCI (%)	278 (34.3)	1065 (50.2)	< 0.001
		Past history of CABG (%)	64 (7.9)	171 (8.1)	0.95
		Angiographic characteristics
		proximal LAD lesion (%)	318 (39.4)	790 (37.2)	0.31
		LCX lesion (%)	418 (51.7)	1190 (56.1)	0.038
		RCA lesion (%)	409 (50.9)	1181 (56.2)	0.012
		Multivessel disease (%)	510 (62.9)	1437 (67.1)	0.034
		Medication at discharge
		Aspirin (%)	788 (97.6)	2084 (98.5)	0.16
		RAASi (%)	486 (60.2)	1279 (60.4)	0.95
		Beta blockers (%)	539 (66.7)	1490 (70.4)	0.057
		Statin at discharge (%)	676 (83.8)	1808 (85.4)	0.29
		Data given as median [interquartile range (IQR)] or n (%). Abbreviations: BMI, body mass index; EF, ejection fraction; eGFR, estimated glomerular filtration rate; PAD, peripheral artery disease; HF, heart failure; MI, myocardial infarction; PCI, percutaneous coronary intervention; CABG, coronary artery bypass grafting; LAD, left anterior descending; LCX, left circumflex artery; RCA, right coronar…
