# Supplementary material for: Applicability and Eligibility of the International Study of Comparative Health Effectiveness with Medical and Invasive Approaches (ISCHEMIA) for Patients who Underwent Revascularization with Percutaneous Coronary Intervention
Source: J Clin Med. 2020 Sep 7;9(9):2889. doi: 10.3390/jcm9092889 (PMC7564619; doi:10.3390/jcm9092889)
Supplement: Supplementary file 1 [file jcm-09-02889-s001.zip › suppelemental/supplemental_tables/supp_table4_subgroup_table.xlsx]

## Sheet: sheet1
		Supplemental table 4. Long-term analysis in Subgroup JCD-KiCS.
		outcome	Time	Patients in Invasive strategy in the ISCHEMIA trial (%)	ISCHEMIA eligible patients in JCD-KiCS
					Age ≤ 70 years n = 448 (95% CI)(%)	Age > 70 years n = 363 (95% CI)(%)	OMT n = 605 (95% CI)(%)	non-OMT n = 206 (95% CI)(%)
		Primary outcome	0 to 6-month	4.8	1.1 (0.0 - 2.2)	2.5 (0.6 - 4.3)	1.9 (0.6 - 3.1)	1.3 (0.0 - 3.0)
			6-month to 1-year	1.4	0.3 (0.0 - 0.8)	2.9 (0.9 - 4.9)	0.6 (0.0 - 1.3)	3.8 (0.8 - 6.8)
			1-year to 2-year	1.7	1.1 (0.0 - 2.2)	2.2 (0.5 - 4.0)	1.7 (0.5 - 2.9)	1.3 (0.0 - 3.2)
		All-cause death	0 to 6-month	0.8	0.8 (0.0 - 1.8)	0.7 (0.0 - 1.7)	0.8 (0.0 - 1.6)	0.6 (0.0 - 1.9)
			6-month to 1-year	0.9	0.3 (0.0 - 0.8)	0.7 (0.0 - 1.7)	0.0 (0.0 - 0.0)	1.9 (0.0 - 4.0)
			1-year to 2-year	1.1	0.6 (0.0 - 1.3)	2.2 (0.4 - 3.8)	1.3 (0.3 - 2.2)	1.3 (0.0 - 3.1)
		Events rate was obtained by the Kaplan-Meier method. Primary outcome was a composite of death from cardiovascular cause and myocardial infarction in ISCHEMIA trial and a composite of death from cardiovascular cause and acute coronary syndrome in JCD-KiCS. optimal medical therapy was defined as prescription of aspirin, P2Y12 inhibitors, and statins after PCI. Abbreviations: JCD-KiCS, The Japan Car…
