# Supplementary material for: Applicability and Eligibility of the International Study of Comparative Health Effectiveness with Medical and Invasive Approaches (ISCHEMIA) for Patients who Underwent Revascularization with Percutaneous Coronary Intervention
Source: J Clin Med. 2020 Sep 7;9(9):2889. doi: 10.3390/jcm9092889 (PMC7564619; doi:10.3390/jcm9092889)
Supplement: Supplementary file 1 [file jcm-09-02889-s001.zip › suppelemental/supplemental_tables/supp_table5_prevmi.xlsx]

## Sheet: sheet1
		Supplemental table 5. Baseline Characteristics of Patients in With and Without prior MI
		Variables	Patients Without previous MI	Patients With previous MI	p value
		n	486	155
		Background
		Age (years)	69 [62, 75]	69 [62, 76]	0.61
		Male (%)	394 (81.1)	132 (85.2)	0.30
		BMI (kg/m²)	24 [22, 26]	24 [22, 26]	0.68
		Smoking (%)	127 (26.1)	44 (28.6)	0.62
		EF (%)	65 [59, 72]	58 [50, 67]	< 0.001
		eGFR (ml/min/1.73m²)	64 [54, 76]	64 [55, 77]	0.98
		Hypertension (%)	390 (80.2)	117 (75.5)	0.25
		Diabetes mellitus (%)	212 (43.9)	72 (46.8)	0.60
		PAD (%)	40 (8.2)	12 (7.7)	0.98
		CCS (%)			0.051
		0	27 (8.2)	11 (14.7)
		1	77 (23.3)	23 (30.7)
		2	182 (55.2)	37 (49.3)
		3	44 (13.3)	4 (5.3)
		Past history of HF (%)	13 (2.7)	15 (9.7)	< 0.001
		Past history of stroke (%)	42 (8.6)	15 (9.7)	0.82
		Past history of PCI (%)	94 (19.3)	112 (72.3)	< 0.001
		Past history of CABG (%)	18 (3.7)	18 (11.6)	< 0.001
		Angiographic characteristics
		Proximal LAD lesion (%)	180 (37.2)	60 (39.0)	0.76
		LCX lesion (%)	224 (46.3)	88 (57.1)	0.024
		RCA lesion (%)	223 (46.3)	86 (56.6)	0.034
		Multivessel disease (%)	268 (55.1)	105 (67.7)	0.007
		Medication at discharge
		Aspirin (%)	472 (97.5)	150 (97.4)	1.00
		RAASi (%)	251 (51.9)	114 (74.0)	< 0.001
		Beta blockers (%)	291 (60.0)	122 (79.2)	< 0.001
		Statins (%)	397 (82.0)	138 (89.6)	0.035
		High volume center (%)	289 (59.5)	95 (61.3)	0.76
		Data presented as median [interquartile range (IQR)] or n (%). Abbreviations: MI, myocardial infarction; BMI, body mass index; EF, ejection fraction; eGFR, estimated glomerular filtration rate; PAD, peripheral artery disease; CCS, Canadian Cardiovascular Society functional classification; HF, heart failure; PCI, percutaneous coronary intervention; CABG, coronary artery bypass grafting; LAD, left …
